# Supplementary material for: Acalculous Cholecystitis in a Young Adult with Scrub Typhus: A Case Report and Epidemiology of Scrub Typhus in the Maldives
Source: Trop Med Infect Dis. 2021 Dec 8;6(4):208. doi: 10.3390/tropicalmed6040208 (PMC8707333; doi:10.3390/tropicalmed6040208)
Supplement: Supplementary file 1 [file tropicalmed-06-00208-s001.zip]

Archive with 1 entries (1 files):
- tropicalmed-1488805-supplementary.pdf
